# Supplementary material for: ﻿First description of the male leafhopper Louanganastellata Wei & Webb (Hemiptera, Cicadellidae, Deltocephalinae, Stegelytrini) from China
Source: Zookeys. 2025 May 23;1239:213–22. doi: 10.3897/zookeys.1239.150264 (PMC12125599; doi:10.3897/zookeys.1239.150264)
Supplement: XML Treatment for Louangana [file zookeys.1239.150264-treatment1.xml]

<!DOCTYPE tp:taxon-treatment
  PUBLIC "-//TaxonX//DTD Taxonomic Treatment Publishing DTD v0 20100105//EN" "tax-treatment-NSO.dtd">
<tp:taxon-treatment xmlns:tp="http://www.plazi.org/taxpub"><tp:treatment-meta><kwd-group><label>Taxon classification</label><kwd>
              <named-content content-type="kingdom">Animalia</named-content>
            </kwd><kwd>
              <named-content content-type="order">Hemiptera</named-content>
            </kwd><kwd>
              <named-content content-type="family">Cicadellidae</named-content>
            </kwd></kwd-group><mixed-citation publication-type="journal"><person-group><name><surname>Duan</surname><given-names>Keting</given-names></name><name><surname>Webb</surname><given-names>Mick D.</given-names></name><name><surname>Xing</surname><given-names>Jichun</given-names></name></person-group><article-title>﻿First description of the male leafhopper <italic><tp:taxon-name><tp:taxon-name-part taxon-name-part-type="genus" reg="Louangana">Louangana</tp:taxon-name-part><tp:taxon-name-part taxon-name-part-type="species" reg="stellata">stellata</tp:taxon-name-part></tp:taxon-name></italic> Wei &amp; Webb (<tp:taxon-name><tp:taxon-name-part taxon-name-part-type="order">Hemiptera</tp:taxon-name-part></tp:taxon-name>, <tp:taxon-name><tp:taxon-name-part taxon-name-part-type="family">Cicadellidae</tp:taxon-name-part></tp:taxon-name>, <tp:taxon-name><tp:taxon-name-part taxon-name-part-type="subfamily">Deltocephalinae</tp:taxon-name-part></tp:taxon-name>, <tp:taxon-name><tp:taxon-name-part taxon-name-part-type="tribe">Stegelytrini</tp:taxon-name-part></tp:taxon-name>) from China</article-title><source>Zookeys</source><day>23</day><month>05</month><year>2025</year><volume>1239</volume><fpage>213</fpage><lpage>222</lpage><pub-id pub-id-type="doi">10.3897/zookeys.1239.150264</pub-id></mixed-citation></tp:treatment-meta><tp:nomenclature><label>﻿</label><tp:taxon-name>
            <object-id xmlns:xlink="http://www.w3.org/1999/xlink" content-type="arpha" xlink:type="simple">A6DD5B42-8AAD-591C-99E0-F6C25219CF18</object-id>
            <tp:taxon-name-part taxon-name-part-type="genus" reg="Louangana">Louangana</tp:taxon-name-part>
          </tp:taxon-name><tp:taxon-authority>Wei &amp; Webb, 2010</tp:taxon-authority><tp:nomenclature-citation-list><tp:nomenclature-citation><tp:taxon-name>
                <tp:taxon-name-part taxon-name-part-type="genus" reg="Louangana">Louangana</tp:taxon-name-part>
              </tp:taxon-name><comment>Wei &amp; Webb (in <xref ref-type="bibr" rid="B5">Wei et al.), 2010</xref>: 32.</comment></tp:nomenclature-citation></tp:nomenclature-citation-list></tp:nomenclature><tp:treatment-sec sec-type="type species" id="SECID0EAUAE"><title>Type species.</title><p><italic><tp:taxon-name><tp:taxon-name-part taxon-name-part-type="genus" reg="Louangana">Louangana</tp:taxon-name-part><tp:taxon-name-part taxon-name-part-type="species" reg="stellata">stellata</tp:taxon-name-part></tp:taxon-name></italic> Wei &amp; Webb, 2010.</p></tp:treatment-sec><tp:treatment-sec sec-type="description" id="SECID0EPUAE"><title>Description.</title><p>Body dark chocolate-brown, with small yellowish-white spots. Head small, distinctly narrower than pronotum; ocelli on anterior margin; antennae arising near lower corner of eye in facial view; laterofrontal sutures extending laterad of and beyond ocelli; vertex with fore margin slightly curved with fore and hind margins subparallel, medial length shorter than width between eyes; anteclypeus broader in male with gena narrower, with a pair of stout apical setae; clypellar suture absent. Pronotum with faint transverse striations. Scutellum well developed, slightly longer than pronotum, with medial longitudinal crest posteriorly, higher than pronotum. Forewing with outer margin of clavus elevated. Legs densely setose. Fore femur row AM with one stout seta and several irregularly arranged additional setae basally; AD and PD setal rows with short setae in basal half and long setae distally, few additional setae between longer setae, and row AV with several short setae. Fore tibia with dorsal setal formula obscured by the presence of several scattered macrosetae with more distal setae longer; 16 macrosetae in row AV and 15 macrosetae in row PV with numerous macrosetae decreasing in length toward base. Hind femur broadened distally and slightly bowed; apical setal formula 2+2+2+1+1+1. Hind tibia flattened and bowed, with all macrosetae approximately equal in length; many short and dense setae between AD and PD rows.</p><p><bold>Male and female genitalia.</bold> See species description.</p></tp:treatment-sec><tp:treatment-sec sec-type="distribution" id="SECID0EYUAE"><title>Distribution.</title><p>Oriental region (Laos, China).</p></tp:treatment-sec><tp:treatment-sec sec-type="remarks" id="SECID0E4UAE"><title>Remarks.</title><p>The discovery of the male of <italic><tp:taxon-name><tp:taxon-name-part taxon-name-part-type="genus" reg="Louangana">Louangana</tp:taxon-name-part><tp:taxon-name-part taxon-name-part-type="species" reg="stellata">stellata</tp:taxon-name-part></tp:taxon-name></italic> reveals that the male anteclypeus is broader in the male than the female, with gena narrower (compare Figs <xref ref-type="fig" rid="F3">3C</xref> with 5C), a feature found in some other <tp:taxon-name><tp:taxon-name-part taxon-name-part-type="tribe">Stegelytrini</tp:taxon-name-part></tp:taxon-name> (see Introduction). In addition, several distinctive features of the male genitalia are present, i.e., the subgenital plate is without macrosetae (Fig. <xref ref-type="fig" rid="F6">6B</xref>), the aedeagus is narrow throughout length in lateral view, without a basal apodeme and the basal half of the aedeagus is expanded laterally and lamellate (Fig. <xref ref-type="fig" rid="F6">6C–E</xref>) and the connective has its arms upturned (Fig. <xref ref-type="fig" rid="F6">6D</xref>).</p><p>The distribution of <italic><tp:taxon-name><tp:taxon-name-part taxon-name-part-type="genus" reg="Louangana">Louangana</tp:taxon-name-part></tp:taxon-name></italic> in Laos and Guizhou Prov. (China) suggests the genus may also be present in Yunnan Province (China), located between the two.</p></tp:treatment-sec><tp:treatment-sec><!--Section generated to contain objects referenced in tp:taxon-treatment.--><fig id="F3" position="float" orientation="portrait"><object-id xmlns:xlink="http://www.w3.org/1999/xlink" content-type="doi" xlink:type="simple">10.3897/zookeys.1239.150264.figure3</object-id><object-id xmlns:xlink="http://www.w3.org/1999/xlink" content-type="zenodo_dep_id" xlink:type="simple">15510247</object-id><object-id xmlns:xlink="http://www.w3.org/1999/xlink" content-type="arpha" xlink:type="simple">B2C191D6-1867-5D93-9580-989A36BAB4F5</object-id><label>Figure 3.</label><caption><p>External features of <italic><tp:taxon-name><tp:taxon-name-part taxon-name-part-type="genus" reg="Louangana">Louangana</tp:taxon-name-part><tp:taxon-name-part taxon-name-part-type="species" reg="stellata">stellata</tp:taxon-name-part></tp:taxon-name></italic> (female) <bold>A</bold> habitus, dorsal view <bold>B</bold> habitus, lateral view (upper arrow indicates scutellum crest, lower arrow indicates elevated claval margin <bold>C</bold> face, ventral view <bold>D</bold> head and thorax, dorsal view.</p></caption><graphic xmlns:xlink="http://www.w3.org/1999/xlink" xlink:href="zookeys-1239-213_article-150264__-g003.jpg" position="float" orientation="portrait" xlink:type="simple" id="oo_1337081.jpg"><uri content-type="original_file" xlink:type="simple">https://binary.pensoft.net/fig/1337081</uri></graphic></fig><fig id="F6" position="float" orientation="portrait"><object-id xmlns:xlink="http://www.w3.org/1999/xlink" content-type="doi" xlink:type="simple">10.3897/zookeys.1239.150264.figure6</object-id><object-id xmlns:xlink="http://www.w3.org/1999/xlink" content-type="zenodo_dep_id" xlink:type="simple">15510253</object-id><object-id xmlns:xlink="http://www.w3.org/1999/xlink" content-type="arpha" xlink:type="simple">451879E6-6453-5AB1-B249-53DE01A41967</object-id><label>Figure 6.</label><caption><p>Male genitalia of <italic><tp:taxon-name><tp:taxon-name-part taxon-name-part-type="genus" reg="Louangana">Louangana</tp:taxon-name-part><tp:taxon-name-part taxon-name-part-type="species" reg="stellata">stellata</tp:taxon-name-part></tp:taxon-name></italic><bold>A</bold> pygofer and anal tube, lateral view <bold>B</bold> valve and left subgenital plate, ventral view <bold>C</bold> aedeagus, connective, styles and dorsal connective, dorsal view <bold>D</bold> aedeagus and connective, lateral view <bold>E</bold> aedeagus and connective ventral view <bold>F</bold> style, dorsal view.</p></caption><graphic xmlns:xlink="http://www.w3.org/1999/xlink" xlink:href="zookeys-1239-213_article-150264__-g006.jpg" position="float" orientation="portrait" xlink:type="simple" id="oo_1337084.jpg"><uri content-type="original_file" xlink:type="simple">https://binary.pensoft.net/fig/1337084</uri></graphic></fig></tp:treatment-sec><ref-list><ref id="B5"><mixed-citation xmlns:xlink="http://www.w3.org/1999/xlink" xlink:type="simple"><person-group><name name-style="western"><surname>Wei</surname><given-names>C</given-names></name><name name-style="western"><surname>Webb</surname><given-names>MD</given-names></name><name name-style="western"><surname>Zhang</surname><given-names>YL</given-names></name></person-group> (<year>2010</year>) <article-title>A review of the morphologically diverse leafhopper subfamily <tp:taxon-name><tp:taxon-name-part taxon-name-part-type="subfamily">Stegelytrinae</tp:taxon-name-part></tp:taxon-name> (<tp:taxon-name><tp:taxon-name-part taxon-name-part-type="order">Hemiptera</tp:taxon-name-part></tp:taxon-name>: <tp:taxon-name><tp:taxon-name-part taxon-name-part-type="family">Cicadellidae</tp:taxon-name-part></tp:taxon-name>) with description of new taxa.</article-title><source>Systematic Entomology</source><volume>35</volume>(<issue>1</issue>): <fpage>19</fpage>–<lpage>58</lpage>. <ext-link xlink:href="10.1111/j.1365-3113.2009.00480.x" ext-link-type="doi" xlink:type="simple">https://doi.org/10.1111/j.1365-3113.2009.00480.x</ext-link></mixed-citation></ref></ref-list></tp:taxon-treatment>
