# Supplementary material for: ﻿First description of the male leafhopper Louanganastellata Wei & Webb (Hemiptera, Cicadellidae, Deltocephalinae, Stegelytrini) from China
Source: Zookeys. 2025 May 23;1239:213–22. doi: 10.3897/zookeys.1239.150264 (PMC12125599; doi:10.3897/zookeys.1239.150264)
Supplement: XML Treatment for Louangana stellata [file zookeys.1239.150264-treatment2.xml]

<!DOCTYPE tp:taxon-treatment
  PUBLIC "-//TaxonX//DTD Taxonomic Treatment Publishing DTD v0 20100105//EN" "tax-treatment-NSO.dtd">
<tp:taxon-treatment xmlns:tp="http://www.plazi.org/taxpub"><tp:treatment-meta><kwd-group><label>Taxon classification</label><kwd>
              <named-content content-type="kingdom">Animalia</named-content>
            </kwd><kwd>
              <named-content content-type="order">Hemiptera</named-content>
            </kwd><kwd>
              <named-content content-type="family">Cicadellidae</named-content>
            </kwd></kwd-group><mixed-citation publication-type="journal"><person-group><name><surname>Duan</surname><given-names>Keting</given-names></name><name><surname>Webb</surname><given-names>Mick D.</given-names></name><name><surname>Xing</surname><given-names>Jichun</given-names></name></person-group><article-title>﻿First description of the male leafhopper <italic><tp:taxon-name><tp:taxon-name-part taxon-name-part-type="genus" reg="Louangana">Louangana</tp:taxon-name-part><tp:taxon-name-part taxon-name-part-type="species" reg="stellata">stellata</tp:taxon-name-part></tp:taxon-name></italic> Wei &amp; Webb (<tp:taxon-name><tp:taxon-name-part taxon-name-part-type="order">Hemiptera</tp:taxon-name-part></tp:taxon-name>, <tp:taxon-name><tp:taxon-name-part taxon-name-part-type="family">Cicadellidae</tp:taxon-name-part></tp:taxon-name>, <tp:taxon-name><tp:taxon-name-part taxon-name-part-type="subfamily">Deltocephalinae</tp:taxon-name-part></tp:taxon-name>, <tp:taxon-name><tp:taxon-name-part taxon-name-part-type="tribe">Stegelytrini</tp:taxon-name-part></tp:taxon-name>) from China</article-title><source>Zookeys</source><day>23</day><month>05</month><year>2025</year><volume>1239</volume><fpage>213</fpage><lpage>222</lpage><pub-id pub-id-type="doi">10.3897/zookeys.1239.150264</pub-id></mixed-citation></tp:treatment-meta><tp:nomenclature><label>﻿</label><tp:taxon-name>
            <object-id xmlns:xlink="http://www.w3.org/1999/xlink" content-type="arpha" xlink:type="simple">A2E8ED49-39AD-5090-BFD3-AB8351D9D39B</object-id>
            <tp:taxon-name-part taxon-name-part-type="genus" reg="Louangana">Louangana</tp:taxon-name-part>
            <tp:taxon-name-part taxon-name-part-type="species" reg="stellata">stellata</tp:taxon-name-part>
          </tp:taxon-name><tp:taxon-authority>Wei &amp; Webb, 2010</tp:taxon-authority><xref ref-type="fig" rid="F3">Figs 3</xref><xref ref-type="fig" rid="F4">, 4</xref><xref ref-type="fig" rid="F5">, 5</xref><xref ref-type="fig" rid="F6">, 6</xref><tp:nomenclature-citation-list><tp:nomenclature-citation><tp:taxon-name>
                <tp:taxon-name-part taxon-name-part-type="genus" reg="Louangana">Louangana</tp:taxon-name-part>
                <tp:taxon-name-part taxon-name-part-type="species" reg="stellata">stellata</tp:taxon-name-part>
              </tp:taxon-name><comment> Wei &amp; Webb (in <xref ref-type="bibr" rid="B5">Wei et al.), 2010</xref>: 33.</comment></tp:nomenclature-citation></tp:nomenclature-citation-list></tp:nomenclature><tp:treatment-sec sec-type="description" id="SECID0EOYAE"><title>Description.</title><p>Head yellow with a five-pointed star-like mark centrally on vertex, more conspicuous in female (Figs <xref ref-type="fig" rid="F3">3D</xref>, <xref ref-type="fig" rid="F5">5D</xref>). Forewing with a large white transparent patch against costal margin sub-basally (Fig. <xref ref-type="fig" rid="F3">3A, B</xref>).</p></tp:treatment-sec><tp:treatment-sec sec-type="description" id="SECID0EAZAE"><title>External features as in generic description.</title><p><bold>Male genitalia.</bold> Pygofer side wide basally, apex narrow, with numerous macrosetae on posterior area (Fig. <xref ref-type="fig" rid="F6">6A</xref>). Anal tube short (Fig. <xref ref-type="fig" rid="F6">6A</xref>). Valve approximate trapezoid, nearly 2.5× as broad as median length (Fig. <xref ref-type="fig" rid="F6">6B</xref>). Subgenital plate subtriangular, without macrosetae along lateral margin, length of outer margin about 2.2× width of base (Fig. <xref ref-type="fig" rid="F6">6B</xref>). Aedeagus sinuate in lateral view, without basal apodeme, expanded laterally and lamellate in basal half, shaft tubular, gonopore apical (Fig. <xref ref-type="fig" rid="F6">6C–E</xref>). Connective articulated with aedeagus, ‘T’ shaped in ventral view with stem nearly two-thirds length of arms, arms upturned (Fig. <xref ref-type="fig" rid="F6">6C–E</xref>). Style elongate, outer basal arm long and tapered to apex, inner basal arm very short; apical process strongly curved basally and tapered to acute apex; preapical lobe relatively long, lying parallel to apical process (Fig. <xref ref-type="fig" rid="F6">6F</xref>). Dorsal connective present in phragma adjacent to base of aedeagal shaft (Fig. <xref ref-type="fig" rid="F6">6D</xref>).</p><p><bold>Female genitalia.</bold> Middle width of seventh sternite about 1.6× middle length, posterior margin slightly sinuate, with a small groove in middle (Fig. <xref ref-type="fig" rid="F4">4B</xref>). Pygofer with ventroposterior margin slightly incurved (Fig. <xref ref-type="fig" rid="F4">4A</xref>). First valvulae of ovipositor with dorsal sculpture reticulate basally, with sculpturing grading to strigate and concatenate apically (Fig. <xref ref-type="fig" rid="F4">4D, C</xref>). Second valvulae with toothed distal section longer and conspicuously broader than fused basal section, more or less parallel-sided, with teeth prominent and evenly spaced, gradually becoming smaller distally, apex of teeth rounded (Fig. <xref ref-type="fig" rid="F4">4E, F</xref>).</p><fig id="F4" position="float" orientation="portrait"><object-id xmlns:xlink="http://www.w3.org/1999/xlink" content-type="doi" xlink:type="simple">10.3897/zookeys.1239.150264.figure4</object-id><object-id xmlns:xlink="http://www.w3.org/1999/xlink" content-type="zenodo_dep_id" xlink:type="simple">15510249</object-id><object-id xmlns:xlink="http://www.w3.org/1999/xlink" content-type="arpha" xlink:type="simple">91FBA845-BB74-53F2-BF64-EA2BB37D5B59</object-id><label>Figure 4.</label><caption><p>Abdominal terminalia of <italic><tp:taxon-name><tp:taxon-name-part taxon-name-part-type="genus" reg="Louangana">Louangana</tp:taxon-name-part><tp:taxon-name-part taxon-name-part-type="species" reg="stellata">stellata</tp:taxon-name-part></tp:taxon-name></italic> (female) <bold>A</bold> genital capsule, lateral view <bold>B</bold> seventh sternite, ventral view <bold>C</bold> first valvula, lateral view <bold>D</bold> detail of sculpture of first valvula <bold>E</bold> second valvulae, lateral view <bold>F</bold> detail of sculpture of second valvulae.</p></caption><graphic xmlns:xlink="http://www.w3.org/1999/xlink" xlink:href="zookeys-1239-213_article-150264__-g004.jpg" position="float" orientation="portrait" xlink:type="simple" id="oo_1337082.jpg"><uri content-type="original_file" xlink:type="simple">https://binary.pensoft.net/fig/1337082</uri></graphic></fig><fig id="F5" position="float" orientation="portrait"><object-id xmlns:xlink="http://www.w3.org/1999/xlink" content-type="doi" xlink:type="simple">10.3897/zookeys.1239.150264.figure5</object-id><object-id xmlns:xlink="http://www.w3.org/1999/xlink" content-type="zenodo_dep_id" xlink:type="simple">15510251</object-id><object-id xmlns:xlink="http://www.w3.org/1999/xlink" content-type="arpha" xlink:type="simple">DFCE7412-50FD-573F-BFC6-BFDEDFB73CAB</object-id><label>Figure 5.</label><caption><p>External features of <italic><tp:taxon-name><tp:taxon-name-part taxon-name-part-type="genus" reg="Louangana">Louangana</tp:taxon-name-part><tp:taxon-name-part taxon-name-part-type="species" reg="stellata">stellata</tp:taxon-name-part></tp:taxon-name></italic> (male) <bold>A</bold> habitus, dorsal view <bold>B</bold> habitus, lateral view <bold>C</bold> face, ventral view <bold>D</bold> head and thorax, dorsal view.</p></caption><graphic xmlns:xlink="http://www.w3.org/1999/xlink" xlink:href="zookeys-1239-213_article-150264__-g005.jpg" position="float" orientation="portrait" xlink:type="simple" id="oo_1337083.jpg"><uri content-type="original_file" xlink:type="simple">https://binary.pensoft.net/fig/1337083</uri></graphic></fig><fig id="F6" position="float" orientation="portrait"><object-id xmlns:xlink="http://www.w3.org/1999/xlink" content-type="doi" xlink:type="simple">10.3897/zookeys.1239.150264.figure6</object-id><object-id xmlns:xlink="http://www.w3.org/1999/xlink" content-type="zenodo_dep_id" xlink:type="simple">15510253</object-id><object-id xmlns:xlink="http://www.w3.org/1999/xlink" content-type="arpha" xlink:type="simple">451879E6-6453-5AB1-B249-53DE01A41967</object-id><label>Figure 6.</label><caption><p>Male genitalia of <italic><tp:taxon-name><tp:taxon-name-part taxon-name-part-type="genus" reg="Louangana">Louangana</tp:taxon-name-part><tp:taxon-name-part taxon-name-part-type="species" reg="stellata">stellata</tp:taxon-name-part></tp:taxon-name></italic><bold>A</bold> pygofer and anal tube, lateral view <bold>B</bold> valve and left subgenital plate, ventral view <bold>C</bold> aedeagus, connective, styles and dorsal connective, dorsal view <bold>D</bold> aedeagus and connective, lateral view <bold>E</bold> aedeagus and connective ventral view <bold>F</bold> style, dorsal view.</p></caption><graphic xmlns:xlink="http://www.w3.org/1999/xlink" xlink:href="zookeys-1239-213_article-150264__-g006.jpg" position="float" orientation="portrait" xlink:type="simple" id="oo_1337084.jpg"><uri content-type="original_file" xlink:type="simple">https://binary.pensoft.net/fig/1337084</uri></graphic></fig></tp:treatment-sec><tp:treatment-sec sec-type="description" id="SECID0E54AE"><title>Measurements (mm).</title><p>Length (including tegmen): ♀, 5.67; ♂, 5.57–5.81.</p></tp:treatment-sec><tp:treatment-sec sec-type="material" id="SECID0ED5AE"><title>Material examined.</title><p><bold>China</bold> • <bold>Guizhou Prov.</bold>: 1 ♂ 1 ♀, Anlong County, Xianheping, 28 August 2012, coll. Weibin Zheng (<abbrev xmlns:xlink="http://www.w3.org/1999/xlink" content-type="institution" xlink:title="Institute of Entomology, Guizhou University, Guiyang, China" id="ABBRID0EN5AE" xlink:type="simple">GUGC</abbrev>); 1 ♂, Libo County, Maolan, 8 October 2008, coll. Qiongzhang Song (<abbrev xmlns:xlink="http://www.w3.org/1999/xlink" content-type="institution" xlink:title="Institute of Entomology, Guizhou University, Guiyang, China" id="ABBRID0ES5AE" xlink:type="simple">GUGC</abbrev>); 1 ♂, Libo County, 16 July 2015, coll. Qiongzhang Song (<abbrev xmlns:xlink="http://www.w3.org/1999/xlink" content-type="institution" xlink:title="Institute of Entomology, Guizhou University, Guiyang, China" id="ABBRID0EX5AE" xlink:type="simple">GUGC</abbrev>); 1 ♂, Wangmo County, 22 August 2012, coll. Jiankun Long (<abbrev xmlns:xlink="http://www.w3.org/1999/xlink" content-type="institution" xlink:title="Institute of Entomology, Guizhou University, Guiyang, China" id="ABBRID0E35AE" xlink:type="simple">GUGC</abbrev>).</p></tp:treatment-sec><tp:treatment-sec sec-type="distribution" id="SECID0EB6AE"><title>Distribution.</title><p>Laos (Louang Namtha), China (Guizhou).</p></tp:treatment-sec><tp:treatment-sec><!--Section generated to contain objects referenced in tp:taxon-treatment.--><fig id="F3" position="float" orientation="portrait"><object-id xmlns:xlink="http://www.w3.org/1999/xlink" content-type="doi" xlink:type="simple">10.3897/zookeys.1239.150264.figure3</object-id><object-id xmlns:xlink="http://www.w3.org/1999/xlink" content-type="zenodo_dep_id" xlink:type="simple">15510247</object-id><object-id xmlns:xlink="http://www.w3.org/1999/xlink" content-type="arpha" xlink:type="simple">B2C191D6-1867-5D93-9580-989A36BAB4F5</object-id><label>Figure 3.</label><caption><p>External features of <italic><tp:taxon-name><tp:taxon-name-part taxon-name-part-type="genus" reg="Louangana">Louangana</tp:taxon-name-part><tp:taxon-name-part taxon-name-part-type="species" reg="stellata">stellata</tp:taxon-name-part></tp:taxon-name></italic> (female) <bold>A</bold> habitus, dorsal view <bold>B</bold> habitus, lateral view (upper arrow indicates scutellum crest, lower arrow indicates elevated claval margin <bold>C</bold> face, ventral view <bold>D</bold> head and thorax, dorsal view.</p></caption><graphic xmlns:xlink="http://www.w3.org/1999/xlink" xlink:href="zookeys-1239-213_article-150264__-g003.jpg" position="float" orientation="portrait" xlink:type="simple" id="oo_1337081.jpg"><uri content-type="original_file" xlink:type="simple">https://binary.pensoft.net/fig/1337081</uri></graphic></fig></tp:treatment-sec><ref-list><ref id="B5"><mixed-citation xmlns:xlink="http://www.w3.org/1999/xlink" xlink:type="simple"><person-group><name name-style="western"><surname>Wei</surname><given-names>C</given-names></name><name name-style="western"><surname>Webb</surname><given-names>MD</given-names></name><name name-style="western"><surname>Zhang</surname><given-names>YL</given-names></name></person-group> (<year>2010</year>) <article-title>A review of the morphologically diverse leafhopper subfamily <tp:taxon-name><tp:taxon-name-part taxon-name-part-type="subfamily">Stegelytrinae</tp:taxon-name-part></tp:taxon-name> (<tp:taxon-name><tp:taxon-name-part taxon-name-part-type="order">Hemiptera</tp:taxon-name-part></tp:taxon-name>: <tp:taxon-name><tp:taxon-name-part taxon-name-part-type="family">Cicadellidae</tp:taxon-name-part></tp:taxon-name>) with description of new taxa.</article-title><source>Systematic Entomology</source><volume>35</volume>(<issue>1</issue>): <fpage>19</fpage>–<lpage>58</lpage>. <ext-link xlink:href="10.1111/j.1365-3113.2009.00480.x" ext-link-type="doi" xlink:type="simple">https://doi.org/10.1111/j.1365-3113.2009.00480.x</ext-link></mixed-citation></ref></ref-list></tp:taxon-treatment>
